# Supplementary material for: Therapeutic Exosomes Carrying VEGFA siRNA Inhibit Pathological Corneal Angiogenesis via PI3K–Akt–Caspase-3 Signaling
Source: Biomedicines. 2026 Jan 21;14(1):246. doi: 10.3390/biomedicines14010246 (PMC12839048; doi:10.3390/biomedicines14010246)
Supplement: Supplementary file 1 [file biomedicines-14-00246-s001.zip]

Archive with 1 entries (1 files):
- biomedicines-4087213-supplementary.pdf
